# Supplementary material for: Methodological approaches to help unravel the intracellular metabolome of Bacillus subtilis
Source: Microb Cell Fact. 2013 Jul 11;12:69. doi: 10.1186/1475-2859-12-69 (PMC3722095; doi:10.1186/1475-2859-12-69)
Supplement: Additional file 1: Table S1 — Mass list obtained by online XCMS. [file 1475-2859-12-69-S1.xlsx]

## Sheet: diffreport online XCMS
RT [min]	m/z	mean m/z integral (3 replicates)	SD	isotopes	adducts
12.3995	180.067	5567.96	3558.65
15.2739	176.936	0	0
16.3388	351.133	3111.54	2339.2
16.3559	246.074	8641.4	6766.03
16.4283	164.073	17716.6	7186.44
16.888	430.122	0	0
16.8962	235.046	0	0
17.5491	204.123	98971.3	25542.6
17.7138	205.133	11034.1	3111.29
18.4291	322.043	115.892	200.731
18.9117	644.039	10207.7	3830.83		[M+F]- 625.043
18.912	580.011	5657.96	1111.8
18.912	685.088	4141.61	1617.87	[179][M+1]-
18.9205	579.013	9832.22	1989.01		[M+Cl]- 544.041
18.9464	716.109	5658.03	3705.24		[M-H+NaCOOH]- 649.118
18.955	684.082	13039	4139.66	[179][M]-	[M+Cl]- 649.118
18.955	660.014	18571.6	5761.79		[M+Cl]- 625.043
19.0078	563.038	9391.13	2732.15		[M+F]- 544.041
19.0708	578.01	54153.1	9398.71		[M+Cl]- 543.039
19.0719	542.06	16991.6	3856.73	[64][M+2]-
19.0796	562.036	53705.3	9407.88		[M+F]- 543.039
19.0802	541.056	80587.1	21238.8	[64][M+1]-
19.089	662.101	30211.4	11447.7	[65][M]-	[M+Cl]- 627.137
19.1185	663.104	7887.09	5034.22	[65][M+1]-
19.1185	694.128	23537.8	18737	[66][M]-	[M-H+NaCOOH]- 627.137 [M+Cl]- 659.154 [M+F]- 675.13
19.1185	695.127	6396.43	5386.17	[66][M+1]-
19.1349	540.054	459695	139045	[64][M]-
19.1349	692.113	8441.37	6939.67		[M+Cl]- 657.148 [M+F]- 673.108 [2M-H+Cl]2- 675.13 [M-H]- 693.115
19.1627	724.137	3478.48	3758.55		[M-H+NaCOOH]- 657.148
19.1631	760.08	6009.97	3651.49	[67][M]-	[M+F+NaCOOH]- 673.108 [M-H+NaCOOH]- 693.115
19.1714	540.555	1005.72	1122.02
19.1904	761.081	1250.14	1046.09	[67][M+1]-
19.1904	726.126	3118.59	2711.03		[M-H+NaCOOH]- 659.154
19.2078	638.031	4569.94	2675.7
19.2078	664.111	2157.79	1712.18
19.2848	696.128	1181.63	1243.68
19.3125	576.03	696.473	672.159
19.6755	217.002	10994.2	6953.27
19.7438	428.289	6022.45	3221.18
20.6174	478.176	10058	5733.78	[144][M+1]-
20.6174	477.173	41978.8	23296.9	[144][M]-
21.0819	274.093	6345.83	4291.11
21.2904	280.021	2635.37	3409.6
21.3022	324.03	2890.8	3527.94
21.3202	203.082	20289	9509.97
21.6523	225.063	5113.53	2331.23
21.9305	323.029	47145.2	23057.9
22.4801	347.04	3367.35	2538.89
22.5842	363.052	4711.87	2105.05	[135][M+1]-
22.6465	362.051	41977.7	11733.3	[135][M]-
22.6829	527.33	10030.8	8534.76
22.6912	384.033	8981.83	4286.29
22.7088	400.007	5803.65	1818.21
22.7885	430.196	2344.31	3052.72
22.7982	325.08	2873.98	1908.34
22.8116	218.103	22448.8	12600.1
22.9502	219.106	2312.74	1997.03
23.154	147.068	2209.89	2422.67
23.2094	571.13	3521.31	1961.08
23.5084	195.004	0	0
23.6081	531.251	722.226	743.171
23.6926	173.046	8240.9	4213.89
23.9715	321.048	8440.74	5867.78
24.1676	793.175	9796.09	9984.3
24.5066	677.166	178.06	115.935
24.5153	794.18	600.186	196.471	[154][M]-
24.5153	795.177	140.983	244.189	[154][M+1]-
24.5336	477.05	5275.14	1097.15
24.5851	429.083	6942.49	5566.71
24.6474	476.048	38240.8	7054.06
24.7257	275.087	67.1939	116.383
24.7257	276.091	0	0
24.8707	347.058	7101.99	3342.33
25.025	346.056	60194.9	20073.1
25.0827	444.023	13523.3	4530.73
25.279	606.075	12007.7	1200.37
25.5288	547.254	0	0
25.5333	486.131	0	0
26.0159	374.101	687.185	358.23
26.0219	231.087	5184.42	4240.73
26.1594	673.315	1618.11	2756.9
26.1772	373.101	7565.95	2474.36
26.2569	188.055	2895.14	3941.17
26.3261	331.125	0	0
26.3552	388.066	7.46944	12.9374
26.4363	330.06	3254.57	1388.17
26.4868	633.311	1910.18	3154.54	[180][M+1]-
26.5205	632.307	8240.21	9790.78	[180][M]-
26.6149	553.133	0	0
26.6407	529.298	0	0
26.7766	276.988	7389.1	3022.04
27.2751	275.016	2703.75	2266.07
27.3044	248.076	0	0
27.4599	370.978	424.313	734.932
27.4733	461.052	18.1458	31.4294
27.524	504.041	0	0
27.5407	184.985	11313.4	5804.18
27.5415	384.001	7749.65	2401.71
27.6521	402.011	114719	30736
27.7235	843.4	6457.96	7842.79
27.7317	543.7	9498.33	3034.21	[168][M]2-
27.7317	544.2	4898.87	1571.35	[168][M+1]2-
27.7435	232.961	0	0
27.751	499.977	65.9639	61.0181
27.7685	439.967	7696.61	1904
27.7798	423.975	13023.6	12436.1
28.1276	478.176	6374.64	4562.01
28.1278	477.173	47245.5	19166.6
28.1298	386.014	5025.29	1860.24
28.1363	477.675	20972.8	8786.4
28.1533	955.353	6019.96	4326.85
28.2149	576.152	5535.92	1105.2	[174][M+1]-
28.2241	575.15	22986.3	4070.26	[174][M]-
28.3694	372.07	26964.6	5747.15
28.4079	424.978	7121.58	3687.13
28.4079	440.956	3697.25	1932.4
28.4296	402.995	68510.6	22667.2	[120][M]-
28.4683	403.999	7268.28	2587.48	[120][M+1]-
28.5015	363.036	5468.32	2951.57
28.5899	479.974	11604.4	4657.08
28.6963	344.041	3411.52	1550.54		[M-H]- 345.051
28.705	443.021	22261.2	8528.83	[111][M+1]-
28.705	442.018	172827	71388.6	[111][M]-
28.7134	501.955	3413.94	2249.12
28.7447	329.028	228.464	204.46		[M-H-CH3]- 345.051
28.8481	384.986	2230.57	1218.05
28.8942	752.274	11437.5	5780.31
28.8963	357.054	7957.15	2658.63
28.9631	320.099	8426.16	2887.86	[115][M+1]-
28.9631	341.08	11351.8	5987.19		[M-2H+Na]- 320.104
28.9661	667.093	11401.9	9851.11
28.9716	319.096	53782	18065.4	[115][M]-	[M-H]- 320.104
29.1405	695.758	3506.46	1254.68
29.208	250.97	53.1365	68.7601
29.2451	244.984	6723.97	7553.61
29.2732	171.103	7181.88	4709.18
29.3165	229.012	8724.42	10949.4
29.3296	840.037	0	0
29.3379	841.042	0	0
29.7188	744.073	389.148	384.378
29.7393	166.976	688.842	558.721
29.9253	444.022	30.6948	53.165
30.0097	622.024	6030.54	1250
30.0097	774.095	5701.67	3654.2
30.0744	742.068	46521.2	10920.7	[117][M]-
30.0744	620.02	127527	17265.5	[116][M]-	[M-H]- 621.028
30.0744	621.023	24411.4	3276.59	[116][M+1]-
30.0829	743.072	11705.1	2542.22	[117][M+1]-
30.1243	642.002	7207.8	2705.17		[M-2H+Na]- 621.028
30.1356	401.017	15520.8	6017.64
30.2306	298.07	1127.37	288.776
30.239	657.977	6325.08	1762.04
30.2811	424.111	193.091	334.443
30.2822	764.051	4422.65	2148.56
30.3027	191.019	28425.6	11296.1
30.3793	463.98	27163.2	5381.1
30.3855	277.086	1495.54	2590.35
30.3855	176.038	1981.37	3431.83
30.4482	153.02	13097.4	8150.04
30.4816	640.029	6094.63	2082.32
30.5048	573.3	255.369	373.853
30.5221	572.306	17.42	30.1723
30.5268	423.108	5258.1	1474.38
30.6243	753.172	853.691	502.696
30.6273	428.027	16887.6	4495.03	[129][M+1]-
30.6275	408.012	37458.9	7387.85		[M+Cl]- 373.043
30.636	427.025	83408.2	22508.1	[129][M]-
30.636	853.054	9098.62	3663.26	[130][M]-
30.6447	328.045	8929.46	2489.94		[M-H-CO2]- 373.043
30.6498	854.052	2092.73	1353.4	[130][M+1]-
30.6705	448.004	39852.5	15719.3
30.676	586.236	1317.89	2262.66
30.6778	529.298	10120.8	8233.25
30.7214	338.989	8879.29	4726.43
30.7552	558.064	7.17675	12.4305
30.8766	215.091	21132.7	7324.5
31.059	691.104	6724.69	5250.16
31.1111	444.246	374.006	373.98
31.5687	175.061	6963.04	5604.57
31.6324	547.07	18.1385	31.4168
31.724	321.095	55.6004	78.019
31.7247	410.028	19805.6	4053.54
31.745	426.022	667351	186654
32.0181	488.271	6022.45	5644.55
32.1769	622.203	5413.81	3688.74
32.2163	503.955	11318.4	6156.68
32.36	207.03	3645.48	6294.21
32.377	519.933	10359.5	1971.16
32.4195	384.001	12312.6	1260.98
32.5315	481.977	147996	21604.9
32.5369	602.178	3276.81	2157.92
32.5636	624.144	9454.21	3796.82	[110][M+1]-
32.5722	623.139	33627	11241.9	[110][M]-
32.598	271.006	13652.3	10951.4
32.5999	286.979	5097.58	4219.79
32.7524	687.151	71.6436	42.0949
32.8564	579.09	0	0
32.8721	312.95	17807.4	6483.54
32.8721	541.89	29079.5	3044.63
32.8737	749.132	5018.56	849.311
32.8805	527.913	47987.1	15572.3
32.9496	484.966	4641.65	912.165
32.9592	678.095	35664.5	5785.75
32.9761	411.03	14.5136	12.5711
33.011	317.101	1949.18	2257.23
33.0701	1028.92	6433.51	345.011		[M-2H+K]- 991.96 [M-2H+Na]- 1007.93
33.0701	1026.92	5649.1	197.118		[M+Cl]- 991.96 [M+F]- 1007.93
33.099	525.915	46527.3	13893.7		[M-2H+Na]- 504.94
33.1024	1013.87	6747.71	1217.89	[56][M+3]-
33.1163	290.967	127035	33509.9
33.1198	1011.87	13396.2	1840.62	[56][M+3]-
33.1249	1008.87	23380.9	4037.74	[56][M]-	[2M-H]- 504.94
33.1249	1010.87	47554.9	10863.9	[56][M+2]-
33.1249	1012.87	26299.7	3786.58	[56][M+3]-
33.1249	506.933	158359	36164.7	[55][M+3]-
33.125	507.935	35055.6	8654.94	[55][M+3]-
33.1336	1009.88	6493.19	1253.09	[56][M+1]-
33.1336	503.933	1.51601e+06	354852	[55][M]-	[M-H]- 504.94
33.1336	504.935	182468	41679.3	[55][M+1]-
33.1336	505.931	1.51119e+06	394559	[55][M+2]-
33.1644	676.078	3860.77	2747.94
33.2201	483.965	15002.2	2274.6	[104][M+1]-
33.2201	482.961	132116	21540.8	[104][M]-
33.242	559.939	15300.5	2935.95
33.242	384.985	10454.3	1081.96
33.2841	616.257	3964.51	1854.9
33.3407	424.003	19561.1	2987.13
33.3408	523.986	10966.8	1937.63	[91][M+2]-
33.3408	522.985	39247.8	5559.04	[91][M+1]-
33.3408	521.983	318354	54982	[91][M]-
33.4268	687.294	3818.14	3281.73
33.6312	291.969	5718.89	4576.24
33.7292	468.085	1774.37	1567.61
33.7454	442.651	4050.57	2275.49
33.8668	614.723	9087.47	3810.2	[141][M]2-
33.8668	615.225	4079.11	3720.36	[141][M+1]2-
33.882	561.236	2849.49	2481.33
33.9002	467.082	16759.6	4458.51
33.9818	685.34	776.381	654.831
34.0161	489.06	1709.85	1387.58
34.0608	600.188	2342.48	1670.06	[178][M+1]-
34.0821	599.186	8630.22	2489.99	[178][M]-
34.1902	192.99	1201.97	409.757
34.2522	502.962	3335.95	2502.77
34.2695	383.005	2757.7	1590.44
34.3152	459.104	419.606	395.741
34.3233	480.981	38959.2	9812.04
34.4037	528.972	16983.8	4354.93		[M+F]- 509.975
34.4182	559.652	25.881	25.5429
34.4325	544.946	10362	1164		[M+Cl]- 509.975
34.5128	572.152	10432.1	1664.46
34.5332	462.067	3425.29	496.265
34.5734	617.259	464.991	421.71
34.6295	595.171	23.6443	23.0006
34.6501	527.969	118222	34794.1		[M-2H+Na]- 506.995
34.6517	545.947	8207.61	896.683
34.6517	508.996	5942.65	724.01	[40][M+3]-
34.6586	487.975	17440.2	849.508		[M-H-H20]- 506.995
34.6588	409.015	12397	802.377	[39][M+1]-
34.6588	408.012	93912.5	7714.51	[39][M]-
34.6588	1013.99	5299.6	804.686	[41][M+1]-
34.6673	506.99	217687	32503.7	[40][M+1]-
34.6673	507.992	55201	8645.44	[40][M+2]-
34.6673	505.988	2.01076e+06	338622	[40][M]-	[M-H]- 506.995
34.6673	1012.98	20426.5	3191.62	[41][M]-	[2M-H]- 506.995
34.6673	543.944	76176	9757.7		[M-2H+K]- 506.995
34.7907	657.096	7.82083	13.5461
34.9028	397.092	435.682	250.671
34.9169	625.139	8.15654	14.1275
34.9451	559.236	27.8612	48.2569
34.9741	171.103	11345.2	9095.03
34.9874	587.171	19.7471	34.203
35.1133	487.921	62838.2	995.809
35.1221	639.034	6334.13	928.213	[149][M+1]-
35.1295	485.923	62007.3	1275.22
35.1367	456.1	4661.06	1668.11
35.137	187.098	7713.74	5137.64
35.1392	638.031	33373.5	5217.07	[149][M]-
35.1587	540.053	29280.5	11029.7
35.2441	455.098	18802.2	5293.63
35.2466	471.257	4616.82	4286.49
35.2581	511.976	4487.44	1142.81		[M-2H+Na]- 491.001
35.2593	490.996	6394.83	1253.33	[121][M+1]-
35.2593	489.993	45235.5	8112.9	[121][M]-	[M-H]- 491.001
35.4769	595.664	35006.7	11623.9
35.5148	543.953	3191.23	3653.48
35.5317	588.656	3954.74	2794.46
35.5656	524.624	7378	5389.76
35.587	645.013	8.80264	15.2466
35.628	579.024	0	0	[138][M]-
35.6382	614.317	9462.96	3806.87	[139][M]-
35.6416	580.028	10.6614	18.466	[138][M+1]-
35.6554	615.3	3227.49	2525.75	[139][M+1]-
35.6689	686.04	0	0
35.6825	679.097	5830.97	5172.74
35.728	680.098	52.6061	91.1164		[M-H-CO]- 709.106
35.7296	596.164	16852.6	5787.76
35.7348	708.101	0	0		[M-H]- 709.106
35.7368	635.056	15.6322	13.7066
35.8438	637.069	73.4772	76.4043
35.9057	602.67	12698.2	3949.81	[181][M]2-
35.9068	603.172	6797.86	2073.33	[181][M+1]2-
36.0196	568.981	1866.03	1421.02
36.0197	607.88	90607.4	24195.4		[M+F]- 588.887
36.0264	272.956	45173.6	3245.5
36.037	623.854	69790.7	9489.17		[M+Cl]- 588.887
36.0439	158.926	59693	5155.22		[M-H]- 159.933 [2M-3H]3- 239.898
36.0456	605.883	90047	24433.5
36.0542	238.891	27701.6	4397.18		[3M-2H]2- 159.933 [M-H]- 239.898
36.0642	176.937	16605.7	4194.26
36.1346	392.017	1227.09	2060.02
36.182	574.659	8.09098	14.014
36.1964	273.102	6585.27	5585.76
36.2408	621.854	57476.9	9108.25
36.2811	577.046	16.4567	14.2864
36.2871	607.656	0	0
36.2874	1173.81	7634.11	2324.99
36.3014	607.154	210.358	246.322		[M-H]- 608.166
36.3217	243.167	19878.8	16391.4
36.326	438.584	45107	10670.2	[151][M]2-
36.3266	439.086	15975.1	3721	[151][M+1]2-
36.3501	525.13	3389.4	2945.47		[M-H-C2H4]- 554.181
36.3637	589.157	1218.89	1656.37		[M+Cl]- 554.181 [M-H-H20]- 608.166
36.3685	474.176	5615.03	2324.03
36.4124	880.18	9283.94	660.515	[140][M+2]-
36.4279	878.174	84941.3	5131.8	[140][M]-
36.4279	879.179	27761.2	1595.21	[140][M+1]-
36.445	606.652	1688.06	2608.74
36.445	370.935	51372.5	6026.19
36.445	784.148	22666.9	1084.6	[37][M]-
36.4536	785.153	8401.88	561.922	[37][M+1]-
36.4568	614.641	1094.91	1847.66
36.4639	565.886	13121.3	702.527		[M-H-H20]- 584.911
36.4639	588.905	7733.85	2487.74	[36][M+3]-
36.479	584.9	336028	28873.1	[36][M+1]-
36.481	1171.81	16444.7	2704.72	[38][M+1]-
36.4872	567.887	13432.1	253.189		[M-H]- 568.896 [M-H-CH4]- 584.911
36.4874	587.902	74666.3	5203.75	[36][M+3]-
36.4874	586.899	320186	29487	[36][M+3]-
36.4874	583.9	3.25078e+06	327986	[36][M]-	[M-H]- 584.911
36.4874	585.898	3.26431e+06	301882	[36][M+2]-
36.4874	211.957	72657.3	8563.51
36.4874	1168.81	29970.8	5891.33		[2M-H]- 584.911
36.4875	213.955	70495.5	7904.64		[M+Cl+2F]3- 568.896
36.4958	1172.81	36183.3	7514.39	[38][M+2]-
36.4958	1170.8	67072.9	12491.5	[38][M]-
36.5252	572.773	87.395	79.7734	[35][M+1]2-
36.5404	572.273	2139.39	1572.85	[35][M]2-
36.6066	571.769	386.503	628.868
36.8042	826.196	380.211	658.544
37.011	886.113	1469.43	253.684	[74][M+1]-
37.0302	552.169	10267.5	3761.21		[3M-2H+Na]- 177.064 [M-H]- 553.178 [M-H-C6H10O5]- 715.235
37.0302	275.08	8367.2	4039.6
37.0381	755.394	5361.73	4379.42
37.0394	728.229	340677	82069.6	[73][M]-	[M-H]- 729.235
37.0394	729.231	119653	28261	[73][M+1]-
37.0394	176.057	16436.4	6268.52		[M+Cl]- 141.089 [M-H]- 177.064
37.0573	750.207	23406.4	8510.96		[M+Cl]- 715.235 [M-2H+Na]- 729.235
37.0595	574.159	17.7674	30.774		[M-2H+Na]- 553.178
37.0693	786.153	51.8384	47.4584
37.0795	885.112	7700.62	995.324	[74][M]-
37.081	444.248	6686.36	6687.15		[3M-2H+Na]- 141.089
37.1084	638.08	3865.21	4654.41
37.1584	551.162	33263.9	11797.4
37.165	557.292	8448.23	786.346
37.1654	639.073	8585.12	8890.23
37.1891	597.667	7.85946	13.613		[M+2F]2- 1157.35
37.1891	597.167	45.6541	79.0752		[M+F]- 578.171
37.1988	658.581	10760.5	10027
37.1994	596.665	7.59109	13.1482
37.1994	560.142	22.72	23.3383		[M-H-NH3]- 578.171
37.2125	562.781	75.5575	130.869
37.2203	1192.33	0	0		[M+Cl]- 1157.35
37.2246	640.229	3367.15	2840.25
37.2261	767.185	6285.86	998.539		[M+Cl]- 732.215
37.2355	751.213	9122.72	3789.5		[M+F]- 732.215
37.2719	525.176	3822.56	1856.25	[132][M+2]-
37.2733	587.663	0	0	[133][M]2-
37.2841	588.163	25.8652	44.7999	[133][M+1]2-
37.3072	523.168	72736.7	32809	[132][M]-
37.3072	524.17	18235.7	8278.01	[132][M+1]-
37.3427	730.237	30180.8	12761
37.4043	766.185	16409.9	3222.01
37.5959	746.264	671.403	322.103
37.6268	732.248	4334.25	850.947	[163][M+1]-
37.6562	650.585	20303.5	20276.4
37.6564	545.151	4440.01	2991.5
37.6816	726.212	19631.2	905.749	[162][M]-
37.6816	727.215	6927.75	605.214	[162][M+1]-
37.7359	731.246	16370.8	1351.1	[163][M]-
37.7497	371.625	3513.81	2006.28
37.7526	650.088	13454.7	13433.5
37.7721	350.62	10934.6	4649.66
37.9178	900.128	647.706	824.584
37.9212	745.262	8395.4	1058.64	[136][M+1]-
37.9212	744.258	23640.8	2819.71	[136][M]-
37.9956	631.069	4566.37	5957.18
38.0017	362.603	7450.47	4468.56
38.0106	917.081	869.568	772.402		[M-2H+K]- 880.129
38.0299	449.06	3218.97	1061.88		[M-H+F]2- 880.129
38.0319	643.334	4924.27	7461.84
38.0368	499.282	2896.76	2377.49
38.049	896.41	30.2486	34.6529
38.0633	899.126	7173.04	914.619		[M+F]- 880.129
38.0697	364.618	3781.45	2546.64
38.1697	570.798	40.1878	69.6073
38.1824	462.565	1419.03	11.6478
38.2163	522.586	1319.6	164.43
38.2218	642.092	8308.14	6794.07
38.2328	592.084	3011.24	1610.9	[106][M+1]2-
38.235	617.315	5895.12	4763.33		[M+F]- 598.321
38.2386	582.59	1334.67	122.065	[105][M+2]2-
38.2555	582.092	6417.73	1551.8	[105][M+1]2-
38.2555	591.582	6985.93	3649.89	[106][M]2-
38.2555	599.567	5609.53	1684.4
38.2659	581.592	20418.2	4070.37	[105][M]2-
38.2659	581.092	37338.1	7255.55
38.2748	580.591	87697	17938.3
38.2995	687.841	16729.8	2421.23
38.3094	555.312	5874.84	5003.45		[M-H-COCH2]- 598.321
38.351	645.308	2365.14	2415.19
38.3751	584.338	137.138	178.408
38.4007	685.844	16363.7	2463.52
38.4345	701.82	8358.04	996.576
38.4345	664.869	15407.2	1837.31	[131][M+1]-
38.4345	703.819	8700.63	1017.42
38.4414	666.867	16352.4	1362.25	[131][M+3]-
38.4431	665.865	116636	14858.7	[131][M+2]-
38.4431	663.865	118070	16270	[131][M]-
38.5012	628.365	23.1612	24.1757
38.5301	607.567	463.894	149.646
38.5301	598.577	62.2509	70.3467
38.5915	169.09	2122.8	2971.02
38.6514	187.096	841.311	224.633
38.6864	412.08	29270.9	11991.5
38.687	598.077	2063.62	801.179
38.688	615.554	867.092	241.873
38.6919	413.088	23898.1	9275.15	[155][M]-
38.697	645.114	0	0
38.6991	414.088	5156.32	2350.79	[155][M+1]-
38.72	675.334	88.5648	101.773
38.7629	201.113	8367.62	5486.87
38.8502	257.137	23826.2	11165.5
38.8699	597.577	7529.46	1433.64
38.8872	596.577	27555.6	4583.58
38.8872	597.078	11795.4	1427.54
38.9913	464.575	7340.88	3725.73
39.0611	929.157	12320.2	1612.99
39.113	464.074	20889.2	9802.6
39.1577	803.102	11664.4	10702.5	[171][M+1]2-
39.1651	802.608	7151.49	4783.16	[171][M]2-
39.226	788.087	44.893	58.441
39.226	768.109	168.133	96.6717
39.2383	804.065	5856.19	5322.88
39.2704	857.269	6189.32	1083.38
39.2984	794.61	13241.7	8447.88	[176][M]2-
39.3177	930.162	4320.9	1310.41
39.3226	680.206	6320.3	2208.18
39.3575	795.111	11430.6	7757.57	[176][M+1]2-
39.3978	852.107	2361.03	1143.87
39.8976	808.117	142.069	228.792
39.8976	809.121	7.04131	12.1959
40.089	410.561	131.7	152.049
40.2221	586.281	375.737	364.219
40.3094	867.123	81.6327	75.9662	[148][M+1]-
40.3094	866.121	692.455	242.142	[148][M]-
40.5044	549.738	7.86842	13.6285
40.5202	528.077	799.526	400.566
40.6755	580.245	5949.43	3965.9
40.7249	527.576	4164	1918.32
40.8017	662.22	216.776	139.414
40.803	209.117	2837.66	1217.66
41.0371	520.605	7270.73	4166.55
41.0524	742.398	5191.03	3172.48
41.141	535.087	2719.65	865.493	[172][M+1]2-
41.1513	534.586	7040.34	2640.63	[172][M]2-
41.1515	571.581	6449.83	4447.74
41.3085	561.59	16453.7	7259.3	[134][M]2-
41.3107	562.091	4907.25	2333.34	[134][M+1]2-
41.317	560.589	75954.6	31546.6
41.3255	561.091	31259.6	12945.2
41.6795	725.617	19529.3	8982.69
41.743	725.116	36096.1	16212.1
41.7434	726.118	10699.5	4783.6	[150][M]2-
41.7909	822.131	0	0
41.8064	736.108	3980.4	2459.68
41.8064	726.618	3901.29	1684.86	[150][M+1]2-
42.0134	577.077	610.657	575.414
42.0439	803.533	100.441	76.4295
42.334	818.009	29.0297	50.281	[165][M]2-
42.3441	818.511	34.9322	31.4003	[165][M+1]2-
42.3788	576.576	3905.42	1052.37
42.4076	758.105	5330.43	2186.41
42.448	149.062	3244.79	2355.48
42.4651	757.604	9894.78	3745.13
42.4837	757.103	17971.2	6565.46
42.504	643.331	8215.88	2546.58
42.5309	796.1	5305.52	3738.77
42.5403	416.144	1664.79	740.098
42.5455	766.102	179905	72677.6
42.5455	767.603	5532.59	2188.56
42.5545	791.554	4532.63	7305.94
42.5567	697.571	5812.7	2820.11
42.577	792.554	1524.67	2029.78
42.5881	785.08	10468.5	4546.72
42.6083	644.325	3722.6	1607.54
42.6137	776.592	25948.8	12987.6
42.6193	767.104	21853.5	8145.77	[69][M+3]2-
42.6293	509.73	40601.3	18644.9	[68][M]3-
42.6293	510.064	23985.3	10828	[68][M+1]3-
42.6293	784.578	15536.4	5866.72
42.6297	784.079	28934.4	10964.4
42.6301	766.6	58929.1	22755.1	[69][M+2]-
42.6301	765.099	579845	236187	[69][M]2-
42.6301	777.09	14737	7235.58
42.6301	776.091	46674.3	22800.3
42.6371	510.397	12827.1	5697.77	[68][M+2]3-
42.6378	765.6	308153	123874	[69][M+1]2-
42.734	201.112	1434.08	141.944
42.78	415.143	9887.51	502.325
43.3354	620.322	4447.29	2797.8
43.3784	781.087	17371.1	3697.37	[142][M]2-
43.3948	781.588	9366.92	1529.73	[142][M+1]2-
43.4163	691.331	4377.54	1463.55
43.6375	226.145	6746.5	727.072
43.6837	444.094	21023.2	8277.66
45.1697	763.898	13.6222	23.5944	[184][M+1]2-
45.1697	763.397	76.4574	95.1164	[184][M]2-
45.3868	441.151	1794.13	818.962
45.7958	213.15	30814.5	11725.7
46.0975	915.739	554.904	532.502
46.4278	213.063	8949.43	2159.74
46.6572	244.044	5505.54	2863.68
47.0139	456.039	265.726	124.46
47.031	242.178	8379.25	1255.13
47.0682	210.15	21661.8	2178.85
47.2362	227.081	23.1239	25.024
47.5394	309.108	377.787	446.927
47.6222	716.177	5031.99	692.341	[177][M+2]-
47.6747	715.18	3860.03	736.472	[177][M+1]-
47.6882	271.191	18132.7	5846.34
47.6919	714.177	8423.53	1643.06	[177][M]-
47.7741	211.147	2992.06	163.045
47.7862	242.096	38.0433	46.7504
47.885	209.155	15541	5073.69
47.9529	285.207	23223	5727.54
48.0209	243.16	2986.33	767.245
48.0751	375.066	22.5783	23.2492
48.0989	353.085	8.07891	13.9931
48.1516	449.153	2391.97	2029.96
48.1759	545.113	187.894	139.175
48.1837	253.092	18323.5	6916.69
48.3076	241.092	22023.6	4185.46		[M+F]- 222.092
48.3086	389.082	138.847	154.904		[M-2H+Na]- 368.108
48.3208	416.294	3471.41	3226.89
48.3406	236.106	3141.52	538.645		[M+Cl]- 201.142
48.3406	220.147	1892.75	559.569		[M+F]- 201.142
48.3452	368.104	51.1876	31.4623		[3M+2Cl]2- 222.092
48.3452	367.101	25.5004	44.1681		[M-H]- 368.108
48.3596	344.245	4633.82	2747.19
48.4308	343.241	4174.91	1199.87
48.4615	221.153	6144	2126.34
48.4699	381.116	30.743	29.7446
48.4833	373.272	573.826	380.985
48.5366	357.253	2014	1328.97
48.5423	253.18	14216.6	4333.39
48.5453	251.194	2073.47	631.085
48.574	386.278	4567.94	1114.53
48.5773	567.234	1661.81	1588.62
48.582	395.132	23.111	23.1483
48.582	396.136	215.494	110.436
48.5901	157.124	12613.1	2542
48.6323	258.108	6026.86	1430.64	[61][M+3]-
48.6547	257.106	44061.3	8324.23	[61][M+2]-
48.6547	256.109	111475	22290.5	[61][M+1]-
48.6581	267.107	63943.9	16664.6	[62][M]-
48.6633	255.106	826737	197734	[61][M]-
48.6668	268.111	11183.6	2608.85	[62][M+1]-
48.6777	267.19	4370.27	3827.58
48.7091	409.147	1814.63	3066.77	[63][M]-
48.7132	410.151	416.035	135.295	[63][M+1]-
48.7207	448.139	8686.39	3152.99	[143][M+1]-
48.7307	447.137	35235.1	12413.5	[143][M]-
48.7712	364.216	5277.78	1331.5
48.7926	735.354	1635.47	227.839
48.8147	224.165	2727.5	293.534
48.8702	539.27	3611.83	1272.9
48.8747	271.122	104806	21257.9	[42][M+2]-
48.8747	269.122	2.07195e+06	501520	[42][M]-
48.8747	270.125	290256	61131	[42][M+1]-
48.8747	272.123	14566.1	3128.45	[42][M+3]-
48.8913	282.128	10405.9	2546.67	[43][M+1]-
48.8981	521.139	1187.79	363.581
48.9003	281.124	55977	13162.8	[43][M]-
48.9121	171.14	18675.9	3361.58
48.9343	749.355	779.069	478.929	[44][M]-
48.9343	750.361	509.802	167.593	[44][M+1]-
48.9343	426.167	29.6356	27.2355
48.947	425.164	30.7781	53.3093
48.947	424.165	736.128	533.667
48.9635	553.286	4159.91	875.742		[M+Cl]- 518.323
48.9679	383.289	10995.8	2468.32		[M+F+HCOOH]- 318.291
48.9679	199.031	44314.1	21985
48.9855	355.275	20257.8	3745.43		[M-H]- 356.281 [M-H-C6H10O5]- 518.323
48.9935	353.264	10339	2879.64		[M+Cl]- 318.291
48.9935	372.276	13788.7	3776.87
48.9951	286.139	11755.7	2181.99	[49][M+3]-
49.0101	341.254	5476	2038.95		[M-H-CH2]- 356.281
49.0105	285.135	84677.4	19418	[49][M+2]-
49.0187	283.138	1.37595e+06	328565	[49][M]-	[M-H]- 284.146
49.0187	284.141	209762	51826.2	[49][M+1]-
49.0205	257.206	9411.39	3408.61
49.0207	309.166	109837	24915.6		[M-H]- 310.171
49.037	567.29	5643.85	1649.1		[2M-H]- 284.146
49.0471	296.144	9825.18	2629.25	[50][M+1]-
49.0526	295.142	48539.5	11812.3	[50][M]-	[M-H-CH2]- 310.171
49.0848	453.22	157.64	106.28
49.0895	185.154	9001.23	2432.53		[M+2F]2- 332.304
49.0905	438.182	355.766	143.42	[47][M+1]-
49.094	367.271	12477.8	4316.61		[M+Cl]- 332.304
49.0993	299.154	77807.1	18792.8	[46][M+2]-
49.1084	300.156	11029.4	2855.71	[46][M+3]-
49.1099	317.212	9935.87	2311.52		[M+Cl]- 282.239 [M+F]- 298.21 [M-H]- 318.217
49.1106	437.179	2665.53	3886.05	[47][M]-
49.112	397.308	9986.13	1947.48		[M+F+HCOOH]- 332.304
49.1167	581.309	6388.05	2419.73
49.1289	439.185	337.302	222.803	[47][M+2]-
49.1341	393.216	3617.82	211.884
49.1459	297.154	1.61471e+06	413649	[46][M]-
49.1459	298.157	247735	59061.1	[46][M+1]-
49.1723	452.197	223.638	30.1499	[48][M+1]-
49.1895	451.195	2085.91	3379.47	[48][M]-	[M+Cl+CF3COOH]- 282.239 [M+F+CF3COOH]- 298.21 [M-H+CF3COOH]- 318.217
49.1955	197.028	749843	217546
49.219	595.325	8291.12	2823.96
49.2238	271.221	10724.7	4058.87
49.2421	609.337	9751.76	3339.2	[25][M]-
49.2565	479.23	157.135	242.417		[M-H]- 480.236
49.2576	610.338	4156.13	1743.89	[25][M+1]-
49.2585	310.167	21050.1	4358.35
49.2633	793.371	6668.29	671.604
49.2757	466.211	566.872	251.266	[24][M+1]-
49.2841	465.21	2185.46	3230.23	[24][M]-	[M-H-CH2]- 480.236
49.2881	311.17	3.28819e+06	831932	[22][M]-	[M-H]- 312.174
49.2881	312.173	555749	138322	[22][M+1]-
49.2881	313.171	168776	40600.3	[22][M+2]-
49.2904	314.173	26858.4	5600.1	[22][M+3]-
49.2974	623.348	15613.2	6215.58	[26][M]-	[2M-H]- 312.174
49.3038	780.53	13639.7	3444.93		[M-H-C2H4]- 809.568
49.3049	809.556	5984.76	4083.33
49.3054	808.56	12160.9	4270.24		[M-H]- 809.568
49.3054	624.352	6459.6	2151.72	[26][M+1]-
49.3147	266.152	68728.5	8696.18	[21][M+1]-
49.3223	324.175	38597.2	9167.92	[23][M+1]-
49.3223	323.17	181346	48219.7	[23][M]-
49.3223	265.148	506731	74598	[21][M]-	[M-H-HCOOH]- 312.174
49.3245	199.17	108542	20247.8	[20][M]-
49.3245	200.173	15357.3	2530.92	[20][M+1]-
49.3419	825.563	2789.15	1320.08
49.3628	824.573	8119.45	2742.17	[157][M+2]-
49.3745	638.366	12929.2	5490.59	[156][M+1]-
49.3745	637.364	29547.1	12723.2	[156][M]-	[M+Cl+HCOOH]- 556.379 [M+F+HCOOH]- 572.35 [M-H+HCOOH]- 592.354
49.3803	823.57	14272.7	5315.57	[157][M+1]-
49.3803	822.575	20952.7	8395.6	[157][M]-
49.3834	639.367	6654.4	2237.69	[156][M+2]-
49.4082	211.043	32626.6	9956.58
49.4103	455.254	9076.61	1649.13
49.4106	267.142	21100.1	3971
49.4189	591.343	5011.63	981.395		[M+Cl]- 556.379 [M+F]- 572.35 [M-H]- 592.354
49.4282	212.053	22160.4	5998.54		[M-H]- 213.06
49.4484	198.035	320033	93763.3		[M-H]- 199.043 [M-H-CH2]- 213.06
49.4515	839.587	7141.5	1759.53	[4][M+3]-
49.4555	324.78	6098.93	1569.51
49.4696	838.587	15547.4	6252.25	[4][M+2]-
49.4879	213.184	25126.6	3723.15		[M-H-C2H4]- 242.222
49.491	183.013	137303	38785.9		[M-H-CH3]- 199.043
49.4971	324.633	13563.6	3251.46
49.4971	836.591	49605.1	22520.6	[4][M]-
49.5013	837.59	29798.9	12206	[4][M+1]-
49.5013	652.382	37857.6	16208.2	[2][M+1]-
49.5013	651.378	84765.9	39649.4	[2][M]-	[2M-H]- 326.193
49.5013	328.188	121590	29846.6	[1][M+3]-
49.5037	653.381	15843	6493.94	[2][M+2]-
49.5037	329.191	16969.6	3768.57	[1][M+4]-
49.5037	326.189	2.96958e+06	811040	[1][M+1]-
49.5037	325.186	1.6173e+07	3.93186e+06	[1][M]-	[M-H]- 326.193
49.5037	327.185	862884	219396	[1][M+2]-
49.509	654.383	5131.91	1832.81	[2][M+3]-
49.5103	423.166	14119.7	12720.6
49.533	852.592	10311.5	3055.87
49.5476	225.185	9371.48	1701.18		[M+Cl]- 190.212 [M-H-CH4]- 242.222
49.5553	796.468	9893.79	2806.66	[3][M+1]-
49.5553	795.463	21468	7007.06	[3][M]-
49.5653	277.191	10012.7	524.303		[M+F+NaCOOH]- 190.212 [M+Cl]- 242.222
49.5813	338.196	14000	2336.22
49.5909	665.396	26977.4	10377.9	[33][M]-
49.5909	666.397	12787.9	5220.24	[33][M+1]-
49.5914	398.225	3080.78	1837.23	[31][M+1]-
49.5939	397.242	17327.1	8427.03	[31][M]-
49.594	337.193	61957.7	10537
49.599	469.259	137873	18665.8	[32][M]-
49.6004	470.264	33569.3	4477.53	[32][M+1]-
49.6085	421.228	31867.8	2171.42
49.6085	441.262	10409.3	4119.83
49.6085	239.198	10816	2089.48
49.6148	707.445	6257.23	2729.06
49.6255	342.203	26504.2	5847.91	[28][M+3]-
49.6255	341.201	151873	32987.6	[28][M+2]-
49.6278	667.399	7047.12	2420.62	[33][M+2]-
49.6417	339.202	2.35496e+06	606361	[28][M]-
49.6417	340.205	411037	93140.6	[28][M+1]-
49.6434	352.208	9291.65	1556.93	[29][M+1]-
49.6571	679.412	22390.1	7597.87	[34][M]-
49.6571	680.414	8518.11	2823.75	[34][M+1]-
49.6703	351.205	34992.6	5338.68	[29][M]-
49.6852	295.178	20735.1	3590.4	[27][M+2]-
49.6891	291.2	10744	690.516
49.6911	356.222	19037	3549.88	[29][M+5]-
49.697	409.286	28445.8	9605.68
49.7033	293.18	221752	37658.4	[27][M]-
49.705	694.429	8908.37	3228.92
49.7064	294.183	37392	5193.33	[27][M+1]-
49.7081	365.221	21443.8	3589.83	[30][M]-
49.7124	354.22	306586	57107.8	[29][M+3]-
49.7124	353.217	1.50641e+06	313994	[29][M+2]-
49.7124	355.218	95057.4	14486.5	[29][M+4]-
49.7166	366.225	6064.77	1842.77	[30][M+1]-
49.7199	693.427	18214.9	5674.33
49.723	229.207	29261.4	2695.41	[51][M+1]-
49.7291	924.477	2668.24	590.441
49.7674	228.205	289305	48220.3	[51][M]-
49.7674	227.201	2.04381e+06	332218
49.7688	370.238	14445.7	1817.55	[52][M+3]-
49.7776	369.236	80607.2	13826.7	[52][M+2]-
49.7776	383.256	19470.5	5103.77	[53][M+2]-
49.7838	382.251	58245.1	14408.3	[53][M+1]-
49.7838	381.248	239125	63486.7	[53][M]-	[M-H-CH2]- 396.273
49.7838	368.236	244791	40880.8	[52][M+1]-
49.7838	367.233	1.14896e+06	187701	[52][M]-	[M-H-C2H4]- 396.273
49.7893	268.234	4696.92	924.1		[M-H+HCOOH]- 223.226
49.7998	305.222	10520.4	1500.13		[M+Cl]- 270.253
49.82	253.217	35244.4	5297.69		[M-H-CH4]- 270.253
49.8216	299.202	69908.3	20819.4
49.8256	242.22	26834.1	1661.72		[M+F]- 223.226
49.8387	395.267	81794.8	23541.1	[54][M]-	[M-H]- 396.273
49.8491	396.27	22249.1	6500.72	[54][M+1]-
49.8552	254.22	7318.59	2034.21
49.8576	279.232	23272.1	3111.45
49.8601	267.227	12869.1	2155.62
49.8742	241.217	154618	15796.5
49.9026	321.212	40028.8	7214.57	[19][M]-	[M+F]- 302.22
49.9163	301.217	179303	41566.4	[18][M]-	[M-H]- 302.22
49.9163	302.221	36530.5	7482.68	[18][M+1]-
49.9201	322.217	7731.84	1308	[19][M+1]-
49.9315	369.303	17010.7	14751.2		[M-H]- 370.315
49.9698	256.236	248068	47894.2	[15][M+1]-
49.9762	255.233	1.59604e+06	371754	[15][M]-	[M+F]- 236.24
49.9827	257.237	28323.1	4526.66	[15][M+2]-
49.9888	445.144	4221.84	3146.24

## Sheet: log online XCMS
------------------------------------------------------------------------
XCMSOnline version 1.0.01
XCMS version 1.30.4
------------------------------------------------------------------------
General parameters
	polarity	negative
	retention time format	minutes
2. Feature detection
	method : matchedFilter
	fwhm	30
	snthresh	10
	max	10
	step	0.1
	steps	2
	mzdiff	0.01
	Feature detection results :
	replicate 1	[2_]	--> 1244 Features.
	replicate 2	[2_]	--> 1129 Features.
	replicate 3	[2_]	--> 813 Features.
3. Retention time correction
	method : peakgroups
	Initial grouping : ignore sample class	TRUE
	Initial grouping : bw	30
	Initial grouping : mzwid	0.025
	Initial grouping : minfrac	1
	Initial grouping : minsamp	1
	missing	2
	extra	2
	smooth	loess
	family	gaussian
4. Alignment
	method : density
	bw	90
	mzwid	0.05
	minfrac	0.5
	minsamp	1
5. FillPeaks
6. Diffreport
	class1	t5
	class2	2_
	statistics.threshold.pvalue	0.01
	statistics.diffReport.value	into
7. Additional Plots & Statistics
8. Annotation (isotopes & adducts)
	featureAnnotation.CAMERA.annotate	isotopes + adducts
	featureAnnotation.CAMERA.mzabs	0.015
	featureAnnotation.CAMERA.ppm	5
	featureAnnotation.CAMERA.sigma	6
	featureAnnotation.CAMERA.perfwhm	0.6
	featureAnnotation.CAMERA.maxcharge	3
	featureAnnotation.CAMERA.maxiso	4
	featureAnnotation.CAMERA.intensity	into
9. Putative ID's (METLIN)
	identification.METLIN.ppm	50
	identification.METLIN.adducts	M-H, M-H2O-H, M+Na-2H, M+Cl, M+K-2H, M+FA-H, M-2H, M-3H
